# Supplementary material for: Comparative genomics of Tn6411 transposons carrying the blaIMP-1 gene in Pseudomonas aeruginosa
Source: PLoS One. 2024 Jul 9;19(7):e0306442. doi: 10.1371/journal.pone.0306442 (PMC11232968; doi:10.1371/journal.pone.0306442)
Supplement: S1 Table — (XLSX) [file pone.0306442.s001.xlsx]

## Sheet: Table S1
Table S1 The ANI value of P. aeruginosa in this study
strain A VS strain B	ANI value (%)
18081308 (contig) VS 18083286 (contig)	99.99
18081308 (contig) VS 18083286 (complete)	99.97
18083286 (contig) VS 18083286 (complete)	99.97
18083286 (contig) VS PAO1 (ref)	99.32
18081308 (contig) VS PAO1 (ref)	99.32
18083286 (complete) VS PAO1 (ref)	99.34
