# Supplementary material for: Comparative genomics of Tn6411 transposons carrying the blaIMP-1 gene in Pseudomonas aeruginosa
Source: PLoS One. 2024 Jul 9;19(7):e0306442. doi: 10.1371/journal.pone.0306442 (PMC11232968; doi:10.1371/journal.pone.0306442)
Supplement: S2 Table — (XLSX) [file pone.0306442.s002.xlsx]

## Sheet: Table S2
Table S2 The sequence of TnsB-binding sites and IRs
Strain	mobile element	IRR	IRL	IRt	IRi	TnsB binding site 6	TnsB binding site 5	TnsB binding site 4	TnsB binding site 3	TnsB binding site 2	TnsB binding site 1
201330	Tn6411	TGTGGGAGGAAAATAAAGTGTCATCC	GGATGAAACTTTATTTGCATCCCACA	NA	NA	GTGGGAGGAAAATAAAGTGT (2-21)	GGCCGGAATCATTAAAGTAT (126-145)	GAATCGTAAAAATAAAGTTT (181-200)	AGGCTTAGGATGAAACTTTA (37484-37503)	TTTGTAAGGATGATACTTTA (37504-37523)	TTTGTACGGATGAAACTTTA (37524-37543)
	ISCfr1_1	CGGCCGATTCTGTTGAAAAAGTAGCTTTAGCGGCAGCCTGCCGATCAGGT	CGGCCGATTCTGTTGAAAAAGTAGCGGCCTCCCCATGCCGTTGGCAAAAT	NA	NA	NA	NA	NA	NA	NA	NA
	ISCfr1_2	CGGCCGATTCTGTTGAAAAAGTAGCTTTAGCGGCAGCCTGCCGATCAGGT	CGGCCGATTCTGTTGAAAAAGTAGCGGCCTCCCCATGCCGTTGGCAAAAT	NA	NA	NA	NA	NA	NA	NA	NA
	In992	NA	NA	GTGCAGTCGTCTTCTGAAAATGACA	TGTCGTTTTCAGAAGACGGCTGCAC	NA	NA	NA	NA	NA	NA
18083286	Tn6411	TGTGGGAGGAAAATAAAGTGTCATCC	GGATGAAACTTTATTTGCATCCCACA	NA	NA	GTGGGAGGAAAATAAAGTGT (2-21)	GGCCGGAATCATTAAAGTAT (126-145)	GAATCGTAAAAATAAAGTTT (181-200)	AGGCTTAGGATGAAACTTTA (37483-37502)	TTTGTAAGGATGATACTTTA (37503-37522)	TAAAGTTTCATCCGTACAAA (193-205)
	ISCfr1_1	CGGCCGATTCTGTTGAAAAAGTAGCTTTAGCGGCAGCCTGCCGATCAGGT	CGGCCGATTCTGTTGAAAAAGTAGCGGCCTCCCCATGCCGTTGGCAAAAT	NA	NA	NA	NA	NA	NA	NA	NA
	ISCfr1_2	CGGCCGATTCTGTTGAAAAAGTAGGTTTAGCGGCGGCCTGCCGATCAGGT	CGGCCGATTCTGTTGAAAAAGTAGCGGCCTCCCCATGCCGTTGGCAAAAT	NA	NA	NA	NA	NA	NA	NA	NA
	In992	NA	NA	GTGCAGTCGTCTTCTGAAAATGACA	TGTCGTTTTCAGAAGACGGCTGCAC	NA	NA	NA	NA	NA	NA
12939	Tn6411	TGTGGGAGGAAAATAAAGTGTCATCC	GGATGAAACTTTATTTGCATCCCACA	NA	NA	GTGGGAGGAAAATAAAGTGT (2-21)	GGCCGGAATCATTAAAGTAT (126-145)	GAATCGTAAAAATAAAGTTT (181-200)	AGGCTTAGGATGAAACTTTA (37483-37502)	TTTGTAAGGATGATACTTTA (37503-37522)	TTTGTACGGATGAAACTTTA (37523-37542)
	ISCfr1_1	CGGCCGATTCTGTTGAAAAAGTAGCTTTAGCGGCAGCCTGCCGATCAGGT	ATTTTGCCAACGGCATGGGGAGGCCGCTACTTTTTCAACAGAATCGGCCG	NA	NA	NA	NA	NA	NA	NA	NA
	ISCfr1_2	ACCTGATCGGCAGGCCGCCGCTAAACCTACTTTTTCAACAGAATCGGCC	CGGCCGATTCTGTTGAAAAAGTAGCGGCCTCTCCATACCGTTGGCAAAAT	NA	NA	NA	NA	NA	NA	NA	NA
	In992	NA	NA	GTGCAGTCGTCTTCTGAAAATGACA	TGTCGTTTTCAGAAGACGGCTGCAC	NA	NA	NA	NA	NA	NA
E47	Tn6411	TGTGGGAGGAAAATAAAGTGTCATCC	GGATGAAACTTTATTTGCATCCCACA	NA	NA	GTGGGAGGAAAATAAAGTGT (2-21)	GGCCGGAATCATTAAAGTAT (126-145)	GAATCGTAAAAATAAAGTTT (181-200)	AGGCTTAGGATGAAACTTTA (33807-33826)	TTTGTAAGGATGATACTTTA (33827-33846)	TTTGTACGGATGAAACTTTA (33847-33866)
	ISAba14	AGAGGTGGTCCCACTTGTTTGAACAACTAAAAGCGTATTTATAAGTGATA	GGAGCAGAATATCACTTATAGGAGTTGTTCAAATTTACGGATCCATCTCT	NA	NA	NA	NA	NA	NA	NA	NA
	ISCfr1_1	CGGCCGATTCTGTTGAAAAAGTAGCTTTAGCGGCAGCCTGCCGATCAGGT	ATTTTGCCAACGGCATGGGGAGGCCGCTACTTTTTCAACAGAATCGGCCG	NA	NA	NA	NA	NA	NA	NA	NA
WM98B	Tn6411	GGATGACACTTTATTTTCCTCCCACA	TGTGGGATGCAAATAAAGTTTCATCC	NA	NA	ACACTTTATTTTCCTCCCAC (36917-36936)	ATACTTTAATGATTCCGGCC (36793-36812)	AAACTTTATTTTTACGATTC (36738-36757)	TAAAGTTTCATCCTAAGCCT (54-73)	TAAAGTATCATCCTTACAAA (34-53)	TAAAGTTTCATCCGTACAAA (14-33)
	ISAba14	TATCACTTATAAATACGCTTTTAGTTGTTCAAACAAGTGGGACCACCTCT	AGAGATGGATCCGTAAATTTGAACAACTCCTATAAGTGATATTCTGCTCC	NA	NA	NA	NA	NA	NA	NA	NA
	ISAba14	TATCACTTATAAATACGCTTTTAGTTGTTCAAACAAGTGGGACCACCTCT	AGAGATGGATCCGTAAATTTGAACAACTCCTATAAGTGATATTCTGCTCC	NA	NA	NA	NA	NA	NA	NA	NA
	ISCfr1_1	ACCTGATCGGCAGGCTGCCGCTAAAGCTACTTTTTCAACAGAATCGGCCG	CGGCCGATTCTGTTGAAAAAGTAGCGGCCTCCCCATGCCGTTGGCAAAAT	NA	NA	NA	NA	NA	NA	NA	NA
P8W	Tn6411	TGTGGGAGGAAAATAAAGTGTCATCC	GGATGAAACTTTATTTGCATCCCACA	NA	NA	GTGGGAGGAAAATAAAGTGT (2-21)	GGCCGGAATCATTAAAGTAT (126-145)	GAATCGTAAAAATAAAGTTT (181-200)	AGGCTTAGGATGAAACTTTA (32496-32515)	TTTGTAAGGATGATACTTTA (32516-32535)	TTTGTACGGATGAAACTTTA (32536-32555)
	ISCfr1_1	CGGCCGATTCTGTTGAAAAAGTAGCTTTAGCGGCAGCCTGCCGATCAGGT	ATTTTGCCAACGGCATGGGGAGGCCGCTACTTTTTCAACAGAATCGGCCG	NA	NA	NA	NA	NA	NA	NA	NA
P9W	Tn6411	GGATGACACTTTATTTTCCTCCCACA	TGTGGGATGCAAATAAAGTTTCATCC	NA	NA	ACACTTTATTTTCCTCCCAC (32548-32567)	ATACTTTAATGATTCCGGCC (32424-32443)	AAACTTTATTTTTACGATTC (32369-32388)	TAAAGTTTCATCCTAAGCCT (54-73)	TAAAGTATCATCCTTACAAA (34-53)	TAAAGTTTCATCCGTACAAA (14-33)
	ISCfr1_1	ACCTGATCGGCAGGCTGCCGCTAAAGCTACTTTTTCAACAGAATCGGCCG	CGGCCGATTCTGTTGAAAAAGTAGCGGCCTCCCCATGCCGTTGGCAAAAT	NA	NA	NA	NA	NA	NA	NA	NA
PA34	Tn6411	NA	GGATGAAACTTTATTTGCATCCCACA	NA	NA	ACACTTTATTTTCCTCCCAC (25944-25961)	GGCCGGAATCATTAAAGTAT	GAATCGTAAAAATAAAGTTT	AGGCTTAGGATGAAACTTTA (25890-25909)	TTTGTAAGGATGATACTTTA (25910-25929)	TTTGTACGGATGAAACTTTA (25930-25949)
HB2011305RE	Tn6411	TGTGGGAGGAAAATAAAGTGTCATCC	GGATGAAACTTTATTTGCATCCCACA	NA	NA	GTGGGAGGAAAATAAAGTGT (2-21)	GGCCGGAATCATTAAAGTAT (126-145)	GAATCGTAAAAATAAAGTTT (181-200)	AGGCTTAGGATGAAACTTTA (37482-37501)	TTTGTAAGGATGATACTTTA (37502-37521)	TTTGTACGGATGAAACTTTA (37522-37541)
	ISCfr1_1	CGGCCGATTCTGTTGAAAAAGTAGCTTTAGCGGCAGCCTGCCGATCAGGT	ATTTTGCCAACGGCATGGGGAGGCCGCTACTTTTTCAACAGAATCGGCCG	NA	NA	NA	NA	NA	NA	NA	NA
	ISCfr1_2	CGGCCGATTCTGTTGAAAAAGTAGCTTTAGCGGCAGCCTGCCGATCAGGT	ATTTTGCCAACGGCATGGGGAGGCCGCTACTTTTTCAACAGAATCGGCCG	NA	NA	NA	NA	NA	NA	NA	NA
	In992	NA	NA	GTGCAGTCGTCTTCTGAAAATGACA	TGTCGTTTTCAGAAGACGGCTGCAC	NA	NA	NA	NA	NA	NA
SE5430	Tn6411	TGTGGGAGGAAAATAAAGTGTCATCC	GGATGAAACTTTATTTGCATCCCACA	NA	NA	GTGGGAGGAAAATAAAGTGT (2-21)	GGCCGGAATCATTAAAGTAT (126-145)	GAATCGTAAAAATAAAGTTT (181-200)	AGGCTTAGGATGAAACTTTA (32522-32540)	TAAAGTATCATCCTTACAAA (138-151)	TAAAGTTTCATCCGTACAAA (193-205)
	ISCfr1_1	CGGCCGATTCTGTTGAAAAAGTAGCTTTAGCGGCAGCCTGCCGATCAGGT	ATTTTGCCAACGGCATGGGGAGGCCGCTACTTTTTCAACAGAATCGGCCG	NA	NA	NA	NA	NA	NA	NA	NA
The red font indicated that this part of the sequence was missing
